# Supplementary material for: Exploring the Synergistic Mechanisms of Nanopulsed Plasma Bubbles and Photocatalysts for Trimethoprim Degradation and Mineralization in Water
Source: Nanomaterials (Basel). 2024 May 7;14(10):815. doi: 10.3390/nano14100815 (PMC11123754; doi:10.3390/nano14100815)
Supplement: Supplementary file 1 [file nanomaterials-14-00815-s001.zip]

Archive with 1 entries (1 files):
- nanomaterials-2968828-supplementary.pdf
